# Supplementary material for: Bioactivity and Metabolomic Profile of Extracts Derived from Mycelial Solid Cultures of Hypsizygus marmoreus
Source: Microorganisms. 2023 Oct 13;11(10):2552. doi: 10.3390/microorganisms11102552 (PMC10609027; doi:10.3390/microorganisms11102552)
Supplement: Supplementary file 1 [file microorganisms-11-02552-s001.zip]

Archive with 1 entries (1 files):
- microorganisms-2612456-supplementary.pdf
